# Supplementary material for: Identification of a novel polyomavirus from a marsupial host
Source: Virus Evol. 2022 Oct 6;8(2):veac096. doi: 10.1093/ve/veac096 (PMC9662318; doi:10.1093/ve/veac096)
Supplement: veac096_Supp [file veac096_supp.zip]

Archive with 3 entries (3 files):
- suppl_data/Supplementary file 1_polyomavirus paper.docx
- suppl_data/Supplementary file 2 LTAg113aa_with bootstrap_29Aug.pdf
- suppl_data/Supplementary File 3 VP1 with bootstrap values.pdf
